# Supplementary material for: Left Atrial Anterior Wall Scar-Related Atrial Tachycardia in Patients after Catheter Ablation or Cardiac Surgery: Electrophysiological Characteristics and Ablation Strategy
Source: J Cardiovasc Dev Dis. 2022 Aug 5;9(8):249. doi: 10.3390/jcdd9080249 (PMC9409392; doi:10.3390/jcdd9080249)
Supplement: Supplementary file 1 [file jcdd-09-00249-s001.zip]

Archive with 7 entries (6 files):
- jcdd-1788677supplementary.v1/
- jcdd-1788677supplementary.v1/Video S1 (Type 1.1).mp4
- jcdd-1788677supplementary.v1/Video S2 (Type 1.2).mp4
- jcdd-1788677supplementary.v1/Video S3 (Type 1.3).mp4
- jcdd-1788677supplementary.v1/Video S4 (Type 2.1).mp4
- jcdd-1788677supplementary.v1/Video S5 (Type 2.2).mp4
- jcdd-1788677supplementary.v1/Video S6 (Type 3).mp4
